# Supplementary material for: A Recombinant OMV-Based Vaccine Elicits Potent Protective Immunity Against Pseudomonas aeruginosa
Source: Vaccines (Basel). 2026 Jun 9;14(6):518. doi: 10.3390/vaccines14060518 (PMC13307874; doi:10.3390/vaccines14060518)
Supplement: Supplementary file 1 [file vaccines-14-00518-s001.zip]

Archive with 1 entries (1 files):
- vaccines-4309424-supplementary.pdf
